# Supplementary material for: Bluues_cplx: Electrostatics at Protein–Protein and Protein–Ligand Interfaces
Source: Molecules. 2025 Jan 3;30(1):159. doi: 10.3390/molecules30010159 (PMC11722155; doi:10.3390/molecules30010159)
Supplement: Supplementary file 1 [file molecules-30-00159-s001.zip]

Archive with 2 entries (2 files):
- bluues_cplx.zip
- list_pdb_ids.pdf
